# Supplementary material for: Overlapping dose responses of spermatogenic and extragonadal testosterone actions jeopardize the principle of hormonal male contraception
Source: FASEB J. 2014 Jun;28(6):2566–76. doi: 10.1096/fj.13-249219 (PMC4376501; doi:10.1096/fj.13-249219)
Supplement: Supplemental Data [file supp_fj.13-249219_13-249219SuppData.zip]

Archive with 2 entries (2 files):
- FASEBJ_249219_Oduwole OO et al_Supplemental Fig. 1.pdf
- FASEBJ_249219_Oduwole OO et al_Supplemental Fig. 2.pdf
